# Supplementary material for: Transposable Elements in Bats Show Differential Accumulation Patterns Determined by Class and Functionality
Source: Life (Basel). 2022 Aug 4;12(8):1190. doi: 10.3390/life12081190 (PMC9409754; doi:10.3390/life12081190)
Supplement: Supplementary file 1 [file life-12-01190-s001.zip › TableS1.xlsx]

## Sheet: TableS1
Table S1. Assembly and feature statistics
Species	Assembly						Gene Feature				ME (>100 bp)
	Contigs	Total length	Mutation Rate	Contigs with genes	Contigs with CGI	Contigs with TEs	transcript	CDS	start codon	CGI	SINE	LINE	LTR	DNA	RC
Phyllostomus discolor	41	2136707856	2e-09	33	38	41	62088	644345	62260	307318	551029	921132	380165	334463	21046
Molossus molossus	60	2365388382	1.47e-09	49	60	60	54720	542354	54900	243917	1158863	1092308	377329	315114	85088
Myotis myotis	92	2043302854	1.74e-09	78	91	92	46835	458960	46976	164392	666351	797682	451224	474225	440015
Myotis lucifugus	11654	2075272523	1.68e-09	3067	5253	11459	50659	471914	42924	199646	771768	916233	395569	421058	568111
Pipistrellus kuhlii	202	1811234222	2.1e-09	191	200	202	40713	425589	40803	189019	741669	695295	303593	349255	403313
Rhinolophus ferrumequinum	50	2116606777	1.37e-09	43	47	50	42394	447526	42490	70782	350083	991232	402246	428295	5087
Rousettus aegyptiacus	29	1931474126	1.65e-09	26	27	29	62106	626607	62341	191194	241402	803440	351419	284061	4230
