# Supplementary material for: Transposable Elements in Bats Show Differential Accumulation Patterns Determined by Class and Functionality
Source: Life (Basel). 2022 Aug 4;12(8):1190. doi: 10.3390/life12081190 (PMC9409754; doi:10.3390/life12081190)
Supplement: Supplementary file 1 [file life-12-01190-s001.zip › TableS2.xlsx]

## Sheet: TableS2
Table S2. GenometriCorr results
Species	Feature	ME	Age group	query.population	reference.population	alternative	query.coverage	reference.coverage	relative.distances.ks.p.value	relative.distances.ecdf.deviation.area	relative.distances.ecdf.area.correlation	query.reference.intersection	query.reference.union	jaccard.measure	projection.test.obs.to.exp	projection.test.direction	projection.test.p.value	scaled.absolute.min.distance.sum	relative.distances.ecdf.deviation.area.p.value	relative.distances.ecdf.deviation.area.test.direction	scaled.absolute.min.distance.sum.p.value	scaled.absolute.min.distance.sum.test.direction	jaccard.measure.p.value	jaccard.measure.test.direction
MolMol	CDS	DNA	old	297710	542354	two.sided	65326650	32959966	0	0.00475924	-0.0190449	107200	98179416	0.00109188	0.0718445	repulsion	0	4789152	<0.02	attraction	<0.02	attraction	<0.02	repulsion
MolMol	CDS	DNA	young25	Not tested
MolMol	CDS	LINE	old	1038129	542354	two.sided	438090264	32959966	0	0.0112557	-0.0450196	248729	470801501	0.00052831	0.0485911	repulsion	0	18971419	<0.02	attraction	<0.02	attraction	<0.02	repulsion
MolMol	CDS	LINE	young25	10810	542261	two.sided	13581456	32944949	0	0.0171975	-0.0687132	18263	46508142	0.000392684	0.182217	repulsion	1.17881e-35	160468	<0.02	attraction	<0.02	attraction	<0.02	repulsion
MolMol	CDS	LTR	old	373511	542354	two.sided	112168097	32959966	0	0.00733107	-0.0294107	129787	144998276	0.000895093	0.0843885	repulsion	0	7748660	<0.02	attraction	<0.02	repulsion	<0.02	repulsion
MolMol	CDS	LTR	young25	Not tested
MolMol	CDS	RC	old	Not tested
MolMol	CDS	RC	young25	Not tested
MolMol	CDS	SINE	old	942575	542354	two.sided	179417480	32959966	0	0.00758828	-0.0303446	78306	212299140	0.000368848	0.0330665	repulsion	0	13023575	<0.02	attraction	<0.02	attraction	<0.02	repulsion
MolMol	CDS	SINE	young25	76021	542325	two.sided	18023412	32953901	0	0.00948202	-0.0378657	8829	50968484	0.000173225	0.0425781	repulsion	0	994590	<0.02	attraction	<0.02	attraction	<0.02	repulsion
MolMol	CGI	DNA	old	297839	243917	two.sided	65354629	89592533	0	0.00199168	-0.00156674	1367037	153580125	0.00890113	0.559983	repulsion	0	627922	<0.02	attraction	<0.02	attraction	<0.02	repulsion
MolMol	CGI	DNA	young25	Not tested
MolMol	CGI	LINE	old	1038850	243917	two.sided	438447752	89592533	0	0.010245	-0.0410306	2320731	525719554	0.00441439	0.216058	repulsion	0	2594143	<0.02	attraction	<0.02	attraction	<0.02	repulsion
MolMol	CGI	LINE	young25	10819	243535	two.sided	13597073	89352008	4.30772e-08	0.00889254	-0.0353685	36026	102913055	0.000350063	0.0311821	repulsion	1.44118e-160	25517.4	<0.02	attraction	<0.02	attraction	<0.02	repulsion
MolMol	CGI	LTR	old	373794	243916	two.sided	112269322	89591915	0	0.00184586	-0.00696612	2082599	199778638	0.0104245	0.530499	repulsion	0	860633	<0.02	attraction	<0.02	attraction	<0.02	repulsion
MolMol	CGI	LTR	young25	Not tested
MolMol	CGI	RC	old	Not tested
MolMol	CGI	RC	young25	Not tested
MolMol	CGI	SINE	old	942962	243917	two.sided	179489096	89592533	0	0.00162283	-0.00498596	3756648	265324981	0.0141587	0.55458	repulsion	0	1877099	<0.02	attraction	<0.02	attraction	<0.02	repulsion
MolMol	CGI	SINE	young25	76044	243899	two.sided	18028942	89584793	0	0.0207514	0.0828273	1379826	106233909	0.0129886	2.65117	attraction	0	141461	<0.02	attraction	<0.02	attraction	<0.02	attraction
MolMol	start_codon	DNA	old	297710	54900	two.sided	65326650	100371	5.45111e-07	0.00120432	0.00215118	640	65426381	9.78199e-06	0.0776047	repulsion	7.0349e-05	630583	<0.02	attraction	<0.02	attraction	<0.02	repulsion
MolMol	start_codon	DNA	young25	Not tested
MolMol	start_codon	LINE	old	1038129	54900	two.sided	438090264	100371	0	0.00602203	-0.0240716	1840	438188795	4.1991e-06	0.0890174	repulsion	1.13573e-14	2384496	<0.02	attraction	<0.02	attraction	<0.02	repulsion
MolMol	start_codon	LINE	young25	10810	54882	two.sided	13581456	100323	4.44908e-09	0.00933729	-0.0373366	117	13681662	8.55159e-06	0	repulsion	1	20674.8	<0.02	attraction	<0.02	attraction	<0.02	repulsion
MolMol	start_codon	LTR	old	373511	54900	two.sided	112168097	100371	0	0.00540329	-0.0215509	897	112267571	7.98984e-06	0.185568	repulsion	0.000162313	933251	<0.02	attraction	<0.02	repulsion	<0.02	repulsion
MolMol	start_codon	LTR	young25	Not tested
MolMol	start_codon	RC	old	Not tested
MolMol	start_codon	RC	young25	Not tested
MolMol	start_codon	SINE	old	942575	54900	two.sided	179417480	100371	0	0.00164171	0.00265281	785	179517066	4.37284e-06	0.0980441	repulsion	4.87905e-13	1722722	<0.02	attraction	<0.02	attraction	<0.02	repulsion
MolMol	start_codon	SINE	young25	76021	54892	two.sided	18023412	100350	1.8294e-09	0.00197858	-0.00610593	21	18123741	1.1587e-06	0	repulsion	0.0745003	133298	<0.02	attraction	<0.02	attraction	<0.02	repulsion
MolMol	transcript	DNA	old	297710	54721	two.sided	65326650	909367366	9.92249e-05	0.000840059	0.0031755	26997035	947696981	0.028487	1.07792	attraction	1.87677e-253	621010	<0.02	attraction	<0.02	attraction	<0.02	attraction
MolMol	transcript	DNA	young25	Not tested
MolMol	transcript	LINE	old	1038129	54721	two.sided	438090264	909367366	0	0.00455263	-0.0182252	137803190	1209654440	0.11392	0.923425	repulsion	0	2358503	<0.02	attraction	<0.02	attraction	<0.02	repulsion
MolMol	transcript	LINE	young25	10810	54703	two.sided	13581456	909238471	0.000915029	0.00578245	-0.0228899	4731089	918088838	0.00515319	0.907592	repulsion	8.81312e-15	20636.1	<0.02	attraction	<0.02	attraction	<0.02	repulsion
MolMol	transcript	LTR	old	373511	54721	two.sided	112168097	909367366	0	0.00987878	-0.0395157	26999104	994536359	0.0271474	0.636051	repulsion	0	945634	<0.02	attraction	<0.02	repulsion	<0.02	repulsion
MolMol	transcript	LTR	young25	Not tested
MolMol	transcript	RC	old	Not tested
MolMol	transcript	RC	young25	Not tested
MolMol	transcript	SINE	old	942575	54721	two.sided	179417480	909367366	4.21165e-07	0.000804594	0.00310819	81388832	1007396014	0.0807913	1.14627	attraction	0	1703613	<0.02	attraction	<0.02	attraction	<0.02	attraction
MolMol	transcript	SINE	young25	76021	54713	two.sided	18023412	909317546	0.635455	0.000443365	0.00140197	8175150	919165808	0.0088941	1.15259	attraction	1.38423e-246	130940	0.74	repulsion	<0.02	attraction	<0.02	attraction
MyoLuc	CDS	DNA	old	253262	468654	two.sided	52313345	31732330	0	0.00674672	-0.0269883	60557	83985118	0.000721044	0.0421354	repulsion	0	3219569	<0.02	attraction	<0.02	attraction	<0.02	repulsion
MyoLuc	CDS	DNA	young25	123690	467139	two.sided	32516402	31505856	0	0.00754376	-0.0301818	7679	64014579	0.000119957	0.00433774	repulsion	0	1400115	<0.02	attraction	<0.02	attraction	<0.02	repulsion
MyoLuc	CDS	LINE	old	818062	470324	two.sided	243240381	31961681	0	0.0123609	-0.0494262	108096	275093966	0.000392942	0.0291256	repulsion	0	10374670	<0.02	attraction	<0.02	repulsion	<0.02	repulsion
MyoLuc	CDS	LINE	young25	11492	430726	two.sided	13753948	28048033	0	0.0154731	-0.0617594	57	41801924	1.36357e-06	0	repulsion	1.29695e-79	124901	<0.02	attraction	<0.02	attraction	<0.02	repulsion
MyoLuc	CDS	LTR	old	333834	467967	two.sided	93183102	31647887	0	0.0103638	-0.0415073	143944	124687045	0.00115444	0.0594797	repulsion	0	4943009	<0.02	attraction	<0.02	repulsion	<0.02	repulsion
MyoLuc	CDS	LTR	young25	13956	444763	two.sided	4699186	29213265	3.01034e-10	0.00764649	-0.0305567	7166	33905285	0.000211353	0.00892843	repulsion	4.42268e-94	164468	<0.02	attraction	<0.02	attraction	<0.02	repulsion
MyoLuc	CDS	RC	old	409182	469870	two.sided	90877959	31893064	0	0.0121079	-0.0485166	15561	122755462	0.000126764	0.0106857	repulsion	0	5240220	<0.02	attraction	<0.02	repulsion	<0.02	repulsion
MyoLuc	CDS	RC	young25	32323	454357	two.sided	12425614	30065264	0	0.0104274	-0.0417873	2316	42488562	5.45088e-05	0.0171042	repulsion	7.98718e-212	384478	<0.02	attraction	<0.02	attraction	<0.02	repulsion
MyoLuc	CDS	SINE	old	570143	471416	two.sided	95216482	32119944	0	0.00724265	-0.0290474	24251	127312175	0.000190484	0.0166902	repulsion	0	6126247	<0.02	attraction	<0.02	attraction	<0.02	repulsion
MyoLuc	CDS	SINE	young25	57090	465180	two.sided	12046983	31182670	0	0.0104865	-0.0419564	484	43229169	1.11961e-05	0.00210028	repulsion	0	565223	<0.02	attraction	<0.02	attraction	<0.02	repulsion
MyoLuc	CGI	DNA	old	261505	123958	two.sided	53944791	45698392	0	0.00209333	-0.00835397	557689	99085494	0.00562836	0.445189	repulsion	0	268812	<0.02	attraction	<0.02	attraction	<0.02	repulsion
MyoLuc	CGI	DNA	young25	128329	121029	two.sided	33773095	44451103	0	0.0110191	0.0439133	836018	77388180	0.0108029	1.3255	attraction	4.39943e-65	113538	<0.02	attraction	<0.02	attraction	<0.02	attraction
MyoLuc	CGI	LINE	old	846866	126092	two.sided	252367062	46593270	0	0.0069677	-0.0278732	1084639	297875693	0.00364125	0.179767	repulsion	0	867804	<0.02	attraction	<0.02	repulsion	<0.02	repulsion
MyoLuc	CGI	LINE	young25	12043	83724	two.sided	14636156	29723615	7.40963e-10	0.00846497	0.0339574	146714	44213057	0.00331834	0.452335	repulsion	6.87399e-18	10307.7	<0.02	attraction	<0.02	attraction	<0.02	repulsion
MyoLuc	CGI	LTR	old	350704	123528	two.sided	97937350	45464022	0	0.00271916	-0.0108461	725650	142675722	0.00508601	0.348694	repulsion	0	359600	<0.02	attraction	<0.02	repulsion	<0.02	repulsion
MyoLuc	CGI	LTR	young25	14688	98366	two.sided	5011602	35381294	7.23316e-08	0.00689874	0.0276255	25763	40367133	0.000638217	0.211384	repulsion	4.15041e-58	13069.6	<0.02	attraction	<0.02	attraction	<0.02	repulsion
MyoLuc	CGI	RC	old	428832	125571	two.sided	95171897	46438232	4.86611e-11	0.000948708	-0.00201513	1050864	140559265	0.0074763	0.540072	repulsion	0	414792	<0.02	attraction	0.82	repulsion	<0.02	repulsion
MyoLuc	CGI	RC	young25	33453	106180	two.sided	12874806	38302313	0.0622343	0.0020783	0.00817445	114031	51063088	0.00223314	0.441491	repulsion	7.35019e-61	31640.5	0.02	attraction	<0.02	attraction	<0.02	repulsion
MyoLuc	CGI	SINE	old	590496	128222	two.sided	98680103	47581929	0	0.00479781	-0.0192132	849785	145412247	0.00584397	0.319352	repulsion	0	549637	<0.02	attraction	<0.02	attraction	<0.02	repulsion
MyoLuc	CGI	SINE	young25	59238	117311	two.sided	12497253	42983076	1.77636e-15	0.00404661	-0.0159256	108117	55372212	0.00195255	0.320804	repulsion	6.39324e-186	51212	<0.02	attraction	<0.02	attraction	<0.02	repulsion
MyoLuc	start_codon	DNA	old	252756	42373	two.sided	52219511	71447	7.48644e-10	0.00156914	0.00325245	387	52290571	7.40095e-06	0.103999	repulsion	0.00141566	408999	<0.02	attraction	<0.02	attraction	<0.02	repulsion
MyoLuc	start_codon	DNA	young25	123417	42124	two.sided	32446328	70862	8.81901e-11	0.00280816	0.0103004	46	32517144	1.41464e-06	0	repulsion	0.0188742	180151	<0.02	attraction	<0.02	attraction	<0.02	repulsion
MyoLuc	start_codon	LINE	old	816783	42665	two.sided	242916267	72155	0	0.00495447	-0.0198055	837	242987585	3.44462e-06	0.12772	repulsion	2.28866e-09	1295276	<0.02	attraction	<0.02	attraction	<0.02	repulsion
MyoLuc	start_codon	LINE	young25	11477	38243	two.sided	13735151	62901	2.41052e-05	0.00469978	-0.0187934	0	13798052	0	0	repulsion	1	15819	<0.02	attraction	<0.02	attraction	<0.02	repulsion
MyoLuc	start_codon	LTR	old	333260	42337	two.sided	93028463	71330	0	0.00865606	-0.0346245	521	93099272	5.59618e-06	0.0790407	repulsion	8.74095e-05	568953	<0.02	attraction	<0.02	repulsion	<0.02	repulsion
MyoLuc	start_codon	LTR	young25	13920	39527	two.sided	4683126	65294	0.444785	0.00176792	0.00650809	24	4748396	5.05434e-06	0	repulsion	1	20326	0.44	attraction	<0.02	attraction	<0.02	repulsion
MyoLuc	start_codon	RC	old	408470	42567	two.sided	90728761	71915	0	0.0032464	-0.0130098	268	90800408	2.95153e-06	0.0640544	repulsion	5.51118e-06	640134	<0.02	attraction	<0.02	repulsion	<0.02	repulsion
MyoLuc	start_codon	RC	young25	32270	40559	two.sided	12409150	67310	0.01355	0.000808868	-0.00187251	12	12476448	9.61812e-07	0	repulsion	0.616323	48646.3	0.98	attraction	<0.02	attraction	<0.02	repulsion
MyoLuc	start_codon	SINE	old	568636	42834	two.sided	94958690	72608	0	0.0032243	0.0112795	432	95030866	4.54589e-06	0.182434	repulsion	6.99813e-06	798000	<0.02	attraction	<0.02	attraction	<0.02	repulsion
MyoLuc	start_codon	SINE	young25	56945	41835	two.sided	12016306	69991	1.70572e-06	0.00305732	0.0104902	6	12086291	4.9643e-07	0	repulsion	0.236761	73311.7	<0.02	attraction	<0.02	attraction	<0.02	repulsion
MyoLuc	transcript	DNA	old	255040	49885	two.sided	52693858	783953427	0.102195	0.000695852	0.0017907	22033514	814613771	0.0270478	1.03005	attraction	4.9945e-37	388397	0.08	attraction	<0.02	attraction	<0.02	repulsion
MyoLuc	transcript	DNA	young25	124685	49539	two.sided	32803583	781700269	0.0305394	0.000800525	0.00298852	13875336	800628516	0.0173306	1.05419	attraction	1.18212e-57	173081	0.12	attraction	<0.02	attraction	<0.02	attraction
MyoLuc	transcript	LINE	old	826198	50295	two.sided	245900747	785525179	0	0.00369608	-0.0148119	89110021	942315905	0.0945649	0.922412	repulsion	0	1225539	<0.02	attraction	0.12	attraction	<0.02	repulsion
MyoLuc	transcript	LINE	young25	11610	44734	two.sided	13909448	739073092	0.0182899	0.00312407	-0.0121613	5030636	747951904	0.00672588	0.90083	repulsion	2.51689e-19	14988.3	0.08	attraction	<0.02	attraction	<0.02	repulsion
MyoLuc	transcript	LTR	old	338326	49843	two.sided	94490032	783011883	0	0.0124085	-0.0494434	23576868	853925047	0.02761	0.61527	repulsion	0	557544	<0.02	attraction	<0.02	repulsion	<0.02	repulsion
MyoLuc	transcript	LTR	young25	14167	46296	two.sided	4786300	755434869	0.0562455	0.00273053	-0.00962267	1449740	758771429	0.00191064	0.805824	repulsion	2.62336e-85	19565.4	0.06	attraction	<0.02	attraction	<0.02	repulsion
MyoLuc	transcript	RC	old	414445	50137	two.sided	92064278	784996886	0	0.00218229	-0.00880367	34942101	842119063	0.0414931	0.937879	repulsion	3.70568e-248	606254	<0.02	attraction	<0.02	repulsion	<0.02	repulsion
MyoLuc	transcript	RC	young25	32591	47514	two.sided	12547282	766810841	0.405169	0.000977211	0.00267892	5191756	774166367	0.00670625	1.03619	attraction	4.56037e-08	45997.8	0.7	attraction	<0.02	attraction	0.02	attraction
MyoLuc	transcript	SINE	old	574761	50522	two.sided	95996468	786670813	6.40599e-14	0.00140864	0.00548744	42758375	839908906	0.0509083	1.07716	attraction	0	764665	<0.02	attraction	<0.02	attraction	<0.02	repulsion
MyoLuc	transcript	SINE	young25	57556	49128	two.sided	12144674	778890758	0.0493224	0.00140436	0.00554874	5520573	785514859	0.00702797	1.09672	attraction	6.48048e-84	70369.4	0.06	attraction	<0.02	attraction	<0.02	attraction
MyoMyo	CDS	DNA	old	316779	458960	two.sided	68102019	33330621	0	0.00737839	-0.0295398	329078	101103562	0.00325486	0.132127	repulsion	0	4188341	<0.02	attraction	<0.02	attraction	<0.02	repulsion
MyoMyo	CDS	DNA	young25	124715	458955	two.sided	33134382	33328734	0	0.00699751	-0.0279305	136274	66326842	0.00205458	0.105919	repulsion	0	1493218	<0.02	attraction	<0.02	attraction	<0.02	repulsion
MyoMyo	CDS	LINE	old	749639	458960	two.sided	245016043	33330621	0	0.0113151	-0.045302	288690	278057974	0.00103824	0.0678535	repulsion	0	10254154	<0.02	attraction	<0.02	attraction	<0.02	repulsion
MyoMyo	CDS	LINE	young25	11013	451580	two.sided	11925899	32746110	0	0.0134466	-0.05378	44744	44627265	0.00100262	0.419817	repulsion	1.01313e-18	131975	<0.02	attraction	<0.02	attraction	<0.02	repulsion
MyoMyo	CDS	LTR	old	412080	458960	two.sided	115470042	33330621	0	0.00877538	-0.0351116	232472	148568191	0.00156475	0.103173	repulsion	0	6484467	<0.02	attraction	<0.02	repulsion	<0.02	repulsion
MyoMyo	CDS	LTR	young25	19937	458934	two.sided	11763862	33320457	0	0.010475	-0.0420846	30235	45054084	0.000671082	0.0512125	repulsion	2.36516e-117	288015	<0.02	attraction	0.04	repulsion	<0.02	repulsion
MyoMyo	CDS	RC	old	342461	458960	two.sided	96343527	33330621	0	0.0116771	-0.0466462	96014	129578134	0.000740974	0.0661012	repulsion	0	5275137	<0.02	attraction	<0.02	repulsion	<0.02	repulsion
MyoMyo	CDS	RC	young25	22845	458864	two.sided	10293224	33305670	0	0.0126904	-0.0504637	11278	43587616	0.000258743	0.0841266	repulsion	1.32406e-119	286863	<0.02	attraction	<0.02	attraction	<0.02	repulsion
MyoMyo	CDS	SINE	old	522093	458960	two.sided	94946942	33330621	0	0.0075607	-0.0302953	60994	128216569	0.000475711	0.0399116	repulsion	0	5960876	<0.02	attraction	<0.02	attraction	<0.02	repulsion
MyoMyo	CDS	SINE	young25	47979	458935	two.sided	10227783	33321960	0	0.0105457	-0.0421464	6240	43543503	0.000143305	0.0438063	repulsion	1.71385e-288	528389	<0.02	attraction	<0.02	attraction	<0.02	repulsion
MyoMyo	CGI	DNA	old	316923	164392	two.sided	68130358	70265161	0	0.00569534	-0.0227587	1042506	137353013	0.00758997	0.458065	repulsion	0	586825	<0.02	attraction	<0.02	attraction	<0.02	repulsion
MyoMyo	CGI	DNA	young25	124752	164273	two.sided	33143668	70195792	0	0.00649296	0.0260691	787614	102551846	0.00768015	0.791541	repulsion	6.72725e-48	202379	<0.02	attraction	<0.02	attraction	<0.02	repulsion
MyoMyo	CGI	LINE	old	750067	164392	two.sided	245161490	70265161	0	0.0056258	-0.0225166	2161838	313264813	0.00690099	0.237259	repulsion	0	1372629	<0.02	attraction	<0.02	attraction	<0.02	repulsion
MyoMyo	CGI	LINE	young25	11016	158680	two.sided	11928358	67260528	9.46357e-07	0.00635431	-0.0252758	6009	79182877	7.58876e-05	0.0295855	repulsion	7.72344e-144	18284.2	<0.02	attraction	<0.02	attraction	<0.02	repulsion
MyoMyo	CGI	LTR	old	412424	164392	two.sided	115569833	70265161	0	0.00533372	-0.0213178	1560194	184274800	0.00846667	0.461104	repulsion	0	780631	<0.02	attraction	<0.02	attraction	<0.02	repulsion
MyoMyo	CGI	LTR	young25	19957	164216	two.sided	11778140	70157835	0.176431	0.00135942	-0.000322414	267613	81668362	0.00327683	0.131518	repulsion	1.17729e-188	34799.2	0.62	attraction	<0.02	attraction	<0.02	repulsion
MyoMyo	CGI	RC	old	342726	164392	two.sided	96404511	70265161	0	0.00489874	-0.0195283	1366761	165302911	0.00826822	0.560864	repulsion	0	660491	<0.02	attraction	<0.02	attraction	<0.02	repulsion
MyoMyo	CGI	RC	young25	22851	164178	two.sided	10296603	70150322	0.00343433	0.00281509	-0.0110979	90949	80355976	0.00113183	0.304599	repulsion	7.552e-121	39460	<0.02	attraction	<0.02	attraction	<0.02	repulsion
MyoMyo	CGI	SINE	old	522345	164392	two.sided	94991641	70265161	0	0.00765995	-0.0306197	1647313	163609489	0.0100686	0.463487	repulsion	0	856538	<0.02	attraction	<0.02	attraction	<0.02	repulsion
MyoMyo	CGI	SINE	young25	47986	164246	two.sided	10229091	70180409	3.33067e-15	0.00561675	-0.0225537	129519	80279981	0.00161334	0.306719	repulsion	4.90172e-250	76166.6	<0.02	attraction	<0.02	attraction	<0.02	repulsion
MyoMyo	start_codon	DNA	old	316779	46976	two.sided	68102019	97034	0	0.00141216	-0.00209252	540	68198513	7.91806e-06	0.325577	repulsion	0.00435355	580104	<0.02	attraction	<0.02	attraction	<0.02	repulsion
MyoMyo	start_codon	DNA	young25	124715	46974	two.sided	33134382	97028	0.000524765	0.00145862	0.0037102	649	33230761	1.95301e-05	0.496093	repulsion	0.294061	209768	0.02	attraction	<0.02	attraction	<0.02	repulsion
MyoMyo	start_codon	LINE	old	749639	46976	two.sided	245016043	97034	0	0.00508795	-0.0204643	1462	245111615	5.96463e-06	0.0825529	repulsion	2.86837e-12	1390498	<0.02	attraction	<0.02	attraction	<0.02	repulsion
MyoMyo	start_codon	LINE	young25	11013	46208	two.sided	11925899	95417	2.61653e-05	0.00507259	-0.0179902	258	12021058	2.14623e-05	0	repulsion	1	17955.5	<0.02	attraction	<0.02	attraction	<0.02	repulsion
MyoMyo	start_codon	LTR	old	412080	46976	two.sided	115470042	97034	0	0.00472414	-0.0189078	1001	115566075	8.66171e-06	0.100111	repulsion	9.29111e-07	832316	<0.02	attraction	<0.02	repulsion	<0.02	repulsion
MyoMyo	start_codon	LTR	young25	19937	46964	two.sided	11763862	96998	0.000618591	0.00269672	-0.0107878	93	11860767	7.84098e-06	0	repulsion	0.76092	38097.5	<0.02	attraction	0.7	attraction	<0.02	repulsion
MyoMyo	start_codon	RC	old	342461	46976	two.sided	96343527	97034	0	0.00417311	-0.0166382	571	96439990	5.92078e-06	0.0602266	repulsion	2.16512e-06	698909	<0.02	attraction	<0.02	repulsion	<0.02	repulsion
MyoMyo	start_codon	RC	young25	22845	46952	two.sided	10293224	96965	3.08434e-07	0.00465833	-0.0187036	75	10390114	7.2184e-06	0.902936	repulsion	1	40169.8	<0.02	attraction	<0.02	attraction	<0.02	repulsion
MyoMyo	start_codon	SINE	old	522093	46976	two.sided	94946942	97034	0	0.00156191	0.00204241	539	95043437	5.67109e-06	0.19754	repulsion	2.17056e-06	839283	<0.02	attraction	<0.02	attraction	<0.02	repulsion
MyoMyo	start_codon	SINE	young25	47979	46965	two.sided	10227783	97001	1.27456e-05	0.00126983	-0.00171268	30	10324754	2.90564e-06	0	repulsion	0.195381	74265	0.16	attraction	<0.02	attraction	<0.02	repulsion
MyoMyo	transcript	DNA	old	316779	46836	two.sided	68102019	819353609	0.0141831	0.000457066	-0.000404649	28175318	859280310	0.0327894	1.02703	attraction	1.10869e-36	565703	0.2	attraction	<0.02	attraction	<0.02	repulsion
MyoMyo	transcript	DNA	young25	124715	46834	two.sided	33134382	819314402	0.000131713	0.00172067	0.0068131	14184588	838264196	0.0169214	1.0698	attraction	4.77271e-93	204789	<0.02	attraction	<0.02	attraction	<0.02	attraction
MyoMyo	transcript	LINE	old	749639	46836	two.sided	245016043	819353609	0	0.0038339	-0.0153333	88289979	976079673	0.0904537	0.929332	repulsion	0	1363613	<0.02	attraction	<0.02	attraction	<0.02	repulsion
MyoMyo	transcript	LINE	young25	11013	46071	two.sided	11925899	814738565	0.240803	0.00241807	-0.00916695	4364066	822300398	0.00530714	0.921387	repulsion	5.87034e-12	17509	0.2	attraction	<0.02	attraction	<0.02	repulsion
MyoMyo	transcript	LTR	old	412080	46836	two.sided	115470042	819353609	0	0.0084157	-0.0336673	31417541	903406110	0.0347768	0.69379	repulsion	0	835857	<0.02	attraction	<0.02	repulsion	<0.02	repulsion
MyoMyo	transcript	LTR	young25	19937	46824	two.sided	11763862	819289196	0.00164444	0.0042751	-0.0171532	3723601	827329457	0.00450075	0.82603	repulsion	6.78568e-95	37892.9	<0.02	attraction	0.04	repulsion	<0.02	repulsion
MyoMyo	transcript	RC	old	342461	46836	two.sided	96343527	819353609	6.42039e-08	0.00162593	-0.00651294	35923946	879773190	0.0408332	0.936466	repulsion	7.77224e-212	682895	<0.02	attraction	<0.02	repulsion	<0.02	repulsion
MyoMyo	transcript	RC	young25	22845	46812	two.sided	10293224	819150447	0.298296	0.00131066	-0.00206225	4192325	825251346	0.00508006	1.0517	attraction	8.13641e-11	38572.8	0.42	attraction	<0.02	attraction	0.12	attraction
MyoMyo	transcript	SINE	old	522093	46836	two.sided	94946942	819353609	0.0263865	0.000325121	-6.97239e-05	42358262	871942289	0.0485792	1.08829	attraction	0	821763	0.26	attraction	<0.02	attraction	<0.02	attraction
MyoMyo	transcript	SINE	young25	47979	46825	two.sided	10227783	819290702	0.797635	0.000403549	-0.000861338	4626658	824891827	0.00560881	1.10401	attraction	1.49993e-79	72378.8	0.28	repulsion	<0.02	attraction	<0.02	attraction
PhyDis	CDS	DNA	old	306990	644345	two.sided	78020600	33743481	0	0.00679101	-0.0271323	87744	111676337	0.000785699	0.0575961	repulsion	0	7607183	<0.02	attraction	<0.02	attraction	<0.02	repulsion
PhyDis	CDS	DNA	young25	Not tested
PhyDis	CDS	LINE	old	881644	644345	two.sided	379733321	33743481	0	0.0122796	-0.0491631	285187	413191615	0.000690205	0.0562898	repulsion	0	24366222	<0.02	attraction	<0.02	repulsion	<0.02	repulsion
PhyDis	CDS	LINE	young25	Not tested
PhyDis	CDS	LTR	old	368996	644345	two.sided	122214461	33743481	0	0.00842812	-0.0336552	161596	155796346	0.00103723	0.094651	repulsion	0	11771868	<0.02	attraction	<0.02	repulsion	<0.02	repulsion
PhyDis	CDS	LTR	young25	Not tested
PhyDis	CDS	RC	old	Not tested
PhyDis	CDS	RC	young25	Not tested
PhyDis	CDS	SINE	old	430055	644345	two.sided	73094683	33743481	0	0.00718393	-0.0287974	58195	106779969	0.000544999	0.0571157	repulsion	0	8334671	<0.02	attraction	<0.02	attraction	<0.02	repulsion
PhyDis	CDS	SINE	young25	62372	644343	two.sided	11212755	33741600	0	0.0106198	-0.0425324	3579	44950776	7.96204e-05	0.020881	repulsion	0	1631465	<0.02	attraction	0.26	attraction	<0.02	repulsion
PhyDis	CGI	DNA	old	307201	307318	two.sided	78079879	201353915	0	0.00330067	-0.013039	3741736	275692058	0.0135722	0.543023	repulsion	0	1819662	<0.02	attraction	<0.02	attraction	<0.02	repulsion
PhyDis	CGI	DNA	young25	Not tested
PhyDis	CGI	LINE	old	882134	307318	two.sided	379968756	201353915	0	0.0070994	-0.0284083	8748341	572574330	0.015279	0.318238	repulsion	0	6023566	<0.02	attraction	<0.02	repulsion	<0.02	repulsion
PhyDis	CGI	LINE	young25	Not tested
PhyDis	CGI	LTR	old	369418	307318	two.sided	122345192	201353915	0	0.00154999	-0.00612137	6829290	316869817	0.0215524	0.681363	repulsion	0	2574747	<0.02	attraction	<0.02	repulsion	<0.02	repulsion
PhyDis	CGI	LTR	young25	Not tested
PhyDis	CGI	RC	old	Not tested
PhyDis	CGI	RC	young25	Not tested
PhyDis	CGI	SINE	old	430246	307318	two.sided	73127335	201353915	0	0.00560124	-0.0223973	3775189	270706061	0.0139457	0.602045	repulsion	0	2076970	<0.02	attraction	<0.02	attraction	<0.02	repulsion
PhyDis	CGI	SINE	young25	62408	307313	two.sided	11219292	201345579	0	0.00740492	-0.0295011	931406	211633465	0.00440103	1.03252	attraction	0.00815721	328418	<0.02	attraction	<0.02	attraction	<0.02	repulsion
PhyDis	start_codon	DNA	old	306990	62260	two.sided	78020600	116228	5.54001e-14	0.0010333	-0.0037599	635	78136193	8.12684e-06	0	repulsion	7.91938e-08	916183	<0.02	attraction	<0.02	attraction	<0.02	repulsion
PhyDis	start_codon	DNA	young25	Not tested
PhyDis	start_codon	LINE	old	881644	62260	two.sided	379733321	116228	0	0.0069525	-0.0278442	2155	379847394	5.67333e-06	0.122566	repulsion	2.38375e-14	2838156	<0.02	attraction	<0.02	repulsion	<0.02	repulsion
PhyDis	start_codon	LINE	young25	Not tested
PhyDis	start_codon	LTR	old	368996	62260	two.sided	122214461	116228	0	0.00710915	-0.0284556	1049	122329640	8.57519e-06	0.195235	repulsion	2.27788e-05	1330351	<0.02	attraction	<0.02	repulsion	<0.02	repulsion
PhyDis	start_codon	LTR	young25	Not tested
PhyDis	start_codon	RC	old	Not tested
PhyDis	start_codon	RC	young25	Not tested
PhyDis	start_codon	SINE	old	430055	62260	two.sided	73094683	116228	0	0.00179235	0.00332439	529	73210382	7.22575e-06	0.167494	repulsion	1.37075e-06	1022182	<0.02	attraction	<0.02	attraction	<0.02	repulsion
PhyDis	start_codon	SINE	young25	62372	62258	two.sided	11212755	116222	1.10927e-11	0.00378853	-0.0151386	24	11328953	2.11847e-06	0.288674	repulsion	0.279444	190019	<0.02	attraction	<0.02	attraction	<0.02	repulsion
PhyDis	transcript	DNA	old	306990	62089	two.sided	78020600	868558751	0.0886113	0.000494096	0.00172843	32674042	913905309	0.0357521	1.03975	attraction	1.52027e-76	906856	0.24	attraction	<0.02	attraction	<0.02	attraction
PhyDis	transcript	DNA	young25	Not tested
PhyDis	transcript	LINE	old	881644	62089	two.sided	379733321	868558751	0	0.00488161	-0.0195334	136663479	1111628593	0.12294	0.918812	repulsion	0	2818630	<0.02	attraction	<0.02	repulsion	<0.02	repulsion
PhyDis	transcript	LINE	young25	Not tested
PhyDis	transcript	LTR	old	368996	62089	two.sided	122214461	868558751	0	0.0115729	-0.0463092	30237251	960535961	0.0314796	0.613431	repulsion	0	1347555	<0.02	attraction	<0.02	repulsion	<0.02	repulsion
PhyDis	transcript	LTR	young25	Not tested
PhyDis	transcript	RC	old	Not tested
PhyDis	transcript	RC	young25	Not tested
PhyDis	transcript	SINE	old	430055	62089	two.sided	73094683	868558751	3.69606e-05	0.000933447	0.00347612	33734515	907918919	0.0371559	1.11499	attraction	0	1015848	<0.02	attraction	<0.02	attraction	<0.02	attraction
PhyDis	transcript	SINE	young25	62372	62087	two.sided	11212755	868556864	3.38271e-09	0.00404649	-0.0162193	4401366	875368253	0.00502802	0.943712	repulsion	1.65626e-32	188815	<0.02	attraction	<0.02	attraction	<0.02	repulsion
PipKuh	CDS	DNA	old	247422	425589	two.sided	52615326	31604689	0	0.00900742	-0.0360613	68661	84151354	0.000815923	0.0508346	repulsion	0	3186362	<0.02	attraction	<0.02	attraction	<0.02	repulsion
PipKuh	CDS	DNA	young25	65617	425166	two.sided	21756571	31561779	0	0.00957119	-0.0382652	63319	53255031	0.00118898	0.0633731	repulsion	0	779118	<0.02	attraction	<0.02	attraction	<0.02	repulsion
PipKuh	CDS	LINE	old	660225	425567	two.sided	204949263	31602028	0	0.0130964	-0.0523823	179274	236372017	0.00075844	0.0544415	repulsion	0	8791393	<0.02	attraction	<0.02	repulsion	<0.02	repulsion
PipKuh	CDS	LINE	young25	Not tested
PipKuh	CDS	LTR	old	291274	425589	two.sided	80994933	31604689	0	0.0106537	-0.0426066	98291	112501331	0.000873687	0.0661285	repulsion	0	4646331	<0.02	attraction	<0.02	repulsion	<0.02	repulsion
PipKuh	CDS	LTR	young25	Not tested
PipKuh	CDS	RC	old	319675	425589	two.sided	80743472	31604689	0	0.0119838	-0.0479754	58444	112289717	0.000520475	0.0418133	repulsion	0	4847021	<0.02	attraction	<0.02	repulsion	<0.02	repulsion
PipKuh	CDS	RC	young25	33433	425148	two.sided	7166239	31559071	0	0.0097815	-0.039147	2901	38722409	7.49179e-05	0.0151249	repulsion	1.0852e-241	359208	<0.02	attraction	<0.02	attraction	<0.02	repulsion
PipKuh	CDS	SINE	old	537832	425589	two.sided	96189263	31604689	0	0.00978004	-0.0392496	45626	127748326	0.000357155	0.0280875	repulsion	0	5714152	<0.02	attraction	<0.02	attraction	<0.02	repulsion
PipKuh	CDS	SINE	young25	79542	425408	two.sided	16210958	31596377	0	0.0114102	-0.0456201	6770	47800565	0.00014163	0.0247157	repulsion	0	786125	<0.02	attraction	<0.02	attraction	<0.02	repulsion
PipKuh	CGI	DNA	old	247631	189015	two.sided	52646344	87341955	0	0.00606581	-0.0242847	1010447	138977852	0.00727056	0.458675	repulsion	0	649883	<0.02	attraction	0.04	attraction	<0.02	repulsion
PipKuh	CGI	DNA	young25	65621	188127	two.sided	21758509	86756623	0	0.0107979	0.043209	577744	107937388	0.00535258	0.586401	repulsion	2.11433e-148	144967	<0.02	attraction	<0.02	attraction	<0.02	repulsion
PipKuh	CGI	LINE	old	660318	188963	two.sided	204979832	87307697	0	0.00884886	-0.0354438	1987017	290300512	0.00684469	0.234806	repulsion	0	1719880	<0.02	attraction	<0.02	repulsion	<0.02	repulsion
PipKuh	CGI	LINE	young25	Not tested
PipKuh	CGI	LTR	old	291348	189015	two.sided	81005392	87341955	0	0.0059324	-0.0237229	1398043	166949304	0.00837406	0.365814	repulsion	0	826034	<0.02	attraction	<0.02	repulsion	<0.02	repulsion
PipKuh	CGI	LTR	young25	Not tested
PipKuh	CGI	RC	old	319933	189019	two.sided	80791128	87344039	0	0.0117646	-0.0470513	831794	167303373	0.00497177	0.242337	repulsion	0	906562	<0.02	attraction	<0.02	repulsion	<0.02	repulsion
PipKuh	CGI	RC	young25	33441	188065	two.sided	7168005	86780519	0	0.0197294	0.0788633	678540	93269984	0.00727501	2.1907	attraction	0	68915.2	<0.02	attraction	<0.02	attraction	<0.02	attraction
PipKuh	CGI	SINE	old	538377	189019	two.sided	96288416	87344039	0	0.00877548	-0.0349924	2400286	181232169	0.0132443	0.468681	repulsion	0	1180945	<0.02	attraction	<0.02	attraction	<0.02	repulsion
PipKuh	CGI	SINE	young25	79560	188896	two.sided	16214565	87269700	0.0234238	0.00154134	-0.00582265	546299	102937966	0.00530707	0.715861	repulsion	1.00939e-81	159647	<0.02	attraction	<0.02	attraction	<0.02	repulsion
PipKuh	start_codon	DNA	old	247422	40803	two.sided	52615326	77078	0	0.0012898	-0.00472253	357	52692047	6.77522e-06	0.186109	repulsion	0.00299069	428653	<0.02	attraction	<0.02	attraction	<0.02	repulsion
PipKuh	start_codon	DNA	young25	65617	40747	two.sided	21756571	76964	0.000110846	0.00154973	-0.000490405	255	21833280	1.16794e-05	0	repulsion	0.116011	104562	0.02	attraction	<0.02	attraction	<0.02	repulsion
PipKuh	start_codon	LINE	old	660225	40802	two.sided	204949263	77075	0	0.00570719	-0.0228338	979	205025359	4.77502e-06	0.139507	repulsion	2.29519e-08	1156086	<0.02	attraction	<0.02	repulsion	<0.02	repulsion
PipKuh	start_codon	LINE	young25	Not tested
PipKuh	start_codon	LTR	old	291274	40803	two.sided	80994933	77078	0	0.00716558	-0.0286728	532	81071479	6.56211e-06	0.158109	repulsion	0.000600995	571756	<0.02	attraction	<0.02	repulsion	<0.02	repulsion
PipKuh	start_codon	LTR	young25	Not tested
PipKuh	start_codon	RC	old	319675	40803	two.sided	80743472	77078	0	0.00407002	-0.0163696	423	80820127	5.23385e-06	0	repulsion	1.8713e-06	622664	<0.02	attraction	<0.02	repulsion	<0.02	repulsion
PipKuh	start_codon	RC	young25	33433	40747	two.sided	7166239	76952	0.00651253	0.00215713	0.00216514	27	7243164	3.72765e-06	0	repulsion	0.468684	49874.8	<0.02	attraction	<0.02	attraction	<0.02	repulsion
PipKuh	start_codon	SINE	old	537832	40803	two.sided	96189263	77078	0	0.00145515	-0.000165703	412	96265929	4.27981e-06	0.256883	repulsion	4.28263e-05	784814	<0.02	attraction	<0.02	attraction	<0.02	repulsion
PipKuh	start_codon	SINE	young25	79542	40782	two.sided	16210958	77051	1.65806e-07	0.00192549	0.00127154	39	16287970	2.3944e-06	0.289567	repulsion	0.281774	108028	<0.02	attraction	<0.02	attraction	<0.02	repulsion
PipKuh	transcript	DNA	old	247422	40714	two.sided	52615326	724564730	0.00148347	0.000890774	-0.00350682	21086853	756093203	0.0278892	1.00307	attraction	0.204304	409558	<0.02	attraction	<0.02	attraction	<0.02	repulsion
PipKuh	transcript	DNA	young25	65617	40658	two.sided	21756571	724215835	0.725189	0.000421608	0.00136448	8537463	737434943	0.0115772	1.02379	attraction	4.17562e-07	100346	0.58	repulsion	<0.02	attraction	<0.02	repulsion
PipKuh	transcript	LINE	old	660225	40713	two.sided	204949263	724544364	0	0.00505503	-0.020221	72969059	856524568	0.085192	0.906233	repulsion	0	1112679	<0.02	attraction	<0.02	repulsion	<0.02	repulsion
PipKuh	transcript	LINE	young25	Not tested
PipKuh	transcript	LTR	old	291274	40714	two.sided	80994933	724564730	0	0.012153	-0.0485896	19646842	785912821	0.0249988	0.608929	repulsion	0	566416	<0.02	attraction	<0.02	repulsion	<0.02	repulsion
PipKuh	transcript	LTR	young25	Not tested
PipKuh	transcript	RC	old	319675	40714	two.sided	80743472	724564730	0	0.00236794	-0.00950702	29973543	775334659	0.0386589	0.9298	repulsion	3.77651e-240	599122	<0.02	attraction	<0.02	repulsion	<0.02	repulsion
PipKuh	transcript	RC	young25	33433	40658	two.sided	7166239	724240943	0.394785	0.00106887	0.00087812	3105517	728301665	0.00426405	1.06081	attraction	3.03354e-20	47406.2	0.4	attraction	<0.02	attraction	<0.02	attraction
PipKuh	transcript	SINE	old	537832	40714	two.sided	96189263	724564730	0.00898961	0.000324588	-0.000754299	41552473	779201520	0.053327	1.05937	attraction	7.76611e-285	750899	0.32	attraction	<0.02	attraction	<0.02	repulsion
PipKuh	transcript	SINE	young25	79542	40693	two.sided	16210958	724508083	0.367104	0.000613152	-0.00123492	7106163	733612878	0.00968653	1.07314	attraction	2.19217e-65	103665	0.68	attraction	<0.02	attraction	<0.02	attraction
RhiFer	CDS	DNA	old	377274	447526	two.sided	90319925	31875231	0	0.00811158	-0.0324576	80692	122114464	0.00066079	0.0369371	repulsion	0	6725346	<0.02	attraction	0.02	attraction	<0.02	repulsion
RhiFer	CDS	DNA	young25	10999	444921	two.sided	2306432	31692533	1.38012e-08	0.00700614	-0.0277515	9982	33988983	0.000293683	0.113056	repulsion	1.32008e-48	159945	<0.02	attraction	<0.02	attraction	<0.02	repulsion
RhiFer	CDS	LINE	old	958099	447526	two.sided	367477189	31875231	0	0.0131486	-0.0525999	125857	399226563	0.000315252	0.0328954	repulsion	0	17358003	<0.02	attraction	<0.02	repulsion	<0.02	repulsion
RhiFer	CDS	LINE	young25	12289	444925	two.sided	19698586	31693022	0	0.0160192	-0.0640432	18305	51373303	0.000356313	0.149122	repulsion	3.51488e-48	236598	<0.02	attraction	<0.02	repulsion	<0.02	repulsion
RhiFer	CDS	LTR	old	394357	447526	two.sided	124900899	31875231	0	0.00874462	-0.0349159	251268	156524862	0.00160529	0.0716637	repulsion	0	8142167	<0.02	attraction	<0.02	repulsion	<0.02	repulsion
RhiFer	CDS	LTR	young25	Not tested
RhiFer	CDS	RC	old	Not tested
RhiFer	CDS	RC	young25	Not tested
RhiFer	CDS	SINE	old	321599	447526	two.sided	50574780	31875231	0	0.00571627	-0.0229255	14973	82435038	0.000181634	0.0208555	repulsion	0	4323422	<0.02	attraction	<0.02	attraction	<0.02	repulsion
RhiFer	CDS	SINE	young25	Not tested
RhiFer	CGI	DNA	old	377295	70782	two.sided	90328503	35579279	0	0.00144145	-0.00579449	533963	125373819	0.00425897	0.320999	repulsion	0	956041	<0.02	attraction	<0.02	repulsion	<0.02	repulsion
RhiFer	CGI	DNA	young25	10999	70227	two.sided	2306432	35250451	0.305208	0.00182532	0.00166923	22925	37533958	0.00061078	0.550812	repulsion	1.95358e-11	24398.6	0.8	attraction	<0.02	attraction	<0.02	repulsion
RhiFer	CGI	LINE	old	958117	70782	two.sided	367483291	35579279	0	0.0069143	-0.0276225	909947	402152623	0.00226269	0.179443	repulsion	0	2418742	<0.02	attraction	<0.02	repulsion	<0.02	repulsion
RhiFer	CGI	LINE	young25	12290	70229	two.sided	19703149	35252033	1.89247e-05	0.00655547	0.0262834	263171	54692011	0.00481187	0.0813677	repulsion	6.78197e-67	29703.7	<0.02	attraction	0.82	repulsion	<0.02	repulsion
RhiFer	CGI	LTR	old	394390	70782	two.sided	124913013	35579279	0	0.00239895	-0.0096174	1184059	159308233	0.0074325	0.42897	repulsion	0	1054713	<0.02	attraction	<0.02	repulsion	<0.02	repulsion
RhiFer	CGI	LTR	young25	Not tested
RhiFer	CGI	RC	old	Not tested
RhiFer	CGI	RC	young25	Not tested
RhiFer	CGI	SINE	old	321607	70781	two.sided	50576059	35578782	1.12921e-12	0.00126551	0.00176282	242335	85912506	0.00282072	0.288248	repulsion	0	631000	<0.02	attraction	<0.02	attraction	<0.02	repulsion
RhiFer	CGI	SINE	young25	Not tested
RhiFer	start_codon	DNA	old	377274	42490	two.sided	90319925	77944	0	0.00105455	-0.00316118	348	90397521	3.84966e-06	0.0705848	repulsion	2.1332e-05	843978	<0.02	attraction	0.42	attraction	<0.02	repulsion
RhiFer	start_codon	DNA	young25	10999	42229	two.sided	2306432	77440	0.200355	0.00246409	0.00603471	25	2383847	1.04873e-05	0	repulsion	1	20844.9	0.22	attraction	<0.02	attraction	<0.02	repulsion
RhiFer	start_codon	LINE	old	958099	42490	two.sided	367477189	77944	0	0.00592332	-0.0237257	834	367554299	2.26905e-06	0.0277942	repulsion	1.75121e-14	2131597	<0.02	attraction	<0.02	attraction	<0.02	repulsion
RhiFer	start_codon	LINE	young25	12289	42230	two.sided	19698586	77443	1.2052e-11	0.0105215	-0.0421568	81	19775948	4.09588e-06	0	repulsion	1	28411.2	<0.02	attraction	<0.02	repulsion	<0.02	repulsion
RhiFer	start_codon	LTR	old	394357	42490	two.sided	124900899	77944	0	0.00630306	-0.025245	926	124977917	7.40931e-06	0.0675255	repulsion	1.17022e-05	957312	<0.02	attraction	<0.02	repulsion	<0.02	repulsion
RhiFer	start_codon	LTR	young25	Not tested
RhiFer	start_codon	RC	old	Not tested
RhiFer	start_codon	RC	young25	Not tested
RhiFer	start_codon	SINE	old	321599	42490	two.sided	50574780	77944	0	0.00267488	0.00940976	178	50652546	3.51414e-06	0.248407	repulsion	0.00431838	576905	<0.02	attraction	<0.02	attraction	<0.02	repulsion
RhiFer	start_codon	SINE	young25	Not tested
RhiFer	transcript	DNA	old	377274	42395	two.sided	90319925	816520800	0.0376875	0.00049298	-0.00195925	34925706	871915019	0.0400563	1.01819	attraction	2.48787e-19	822811	0.02	attraction	0.52	repulsion	<0.02	repulsion
RhiFer	transcript	DNA	young25	10999	42134	two.sided	2306432	815296773	0.10733	0.0023046	0.0091891	979069	816624136	0.00119892	1.06862	attraction	7.46744e-09	20273.2	0.2	attraction	<0.02	attraction	<0.02	attraction
RhiFer	transcript	LINE	old	958099	42395	two.sided	367477189	816520800	0	0.00539997	-0.021562	123205474	1060792515	0.116145	0.923981	repulsion	0	2086265	<0.02	attraction	0.04	repulsion	<0.02	repulsion
RhiFer	transcript	LINE	young25	12289	42135	two.sided	19698586	815301306	1.5421e-12	0.010942	-0.0437794	4743423	830256469	0.0057132	0.741162	repulsion	1.62571e-122	28177.6	<0.02	attraction	<0.02	repulsion	<0.02	repulsion
RhiFer	transcript	LTR	old	394357	42395	two.sided	124900899	816520800	0	0.0117274	-0.0469038	29469934	911951765	0.0323152	0.606931	repulsion	0	957623	<0.02	attraction	<0.02	repulsion	<0.02	repulsion
RhiFer	transcript	LTR	young25	Not tested
RhiFer	transcript	RC	old	Not tested
RhiFer	transcript	RC	young25	Not tested
RhiFer	transcript	SINE	old	321599	42395	two.sided	50574780	816520800	2.40844e-06	0.00125186	0.00459479	21792492	845303088	0.0257807	1.09811	attraction	0	559436	<0.02	attraction	<0.02	attraction	<0.02	repulsion
RhiFer	transcript	SINE	young25	Not tested
RouAeg	CDS	DNA	old	282872	626605	two.sided	67082724	33771672	0	0.00758587	-0.0303986	296103	100558293	0.00294459	0.132804	repulsion	0	6272624	<0.02	attraction	<0.02	attraction	<0.02	repulsion
RouAeg	CDS	DNA	young25	Not tested
RouAeg	CDS	LINE	old	797726	626607	two.sided	326733917	33773736	0	0.013998	-0.0558997	332209	360175444	0.000922353	0.0693671	repulsion	0	20323897	<0.02	attraction	<0.02	repulsion	<0.02	repulsion
RouAeg	CDS	LINE	young25	Not tested
RouAeg	CDS	LTR	old	347080	626607	two.sided	111229073	33773736	0	0.00899118	-0.0359628	272276	144730533	0.00188126	0.13617	repulsion	0	10243994	<0.02	attraction	<0.02	repulsion	<0.02	repulsion
RouAeg	CDS	LTR	young25	Not tested
RouAeg	CDS	RC	old	Not tested
RouAeg	CDS	RC	young25	Not tested
RouAeg	CDS	SINE	old	236413	626605	two.sided	36682464	33771672	0	0.00472149	-0.0189179	31810	70422326	0.000451703	0.0533551	repulsion	0	4472915	<0.02	attraction	<0.02	attraction	<0.02	repulsion
RouAeg	CDS	SINE	young25	Not tested
RouAeg	CGI	DNA	old	282866	191101	two.sided	67079741	141176104	4.09537e-08	0.00114185	0.00164003	2491002	205764843	0.0121061	0.545232	repulsion	0	2111019	<0.02	attraction	<0.02	attraction	<0.02	repulsion
RouAeg	CGI	DNA	young25	Not tested
RouAeg	CGI	LINE	old	797710	191120	two.sided	326723888	141185384	0	0.00695537	-0.0277825	5768354	462140918	0.0124818	0.31724	repulsion	0	6646007	<0.02	attraction	<0.02	repulsion	<0.02	repulsion
RouAeg	CGI	LINE	young25	Not tested
RouAeg	CGI	LTR	old	347117	191194	two.sided	111230872	141233517	3.86164e-10	0.000901282	-0.00196801	5483209	246981180	0.0222009	0.742546	repulsion	0	3156004	<0.02	attraction	<0.02	repulsion	<0.02	repulsion
RouAeg	CGI	LTR	young25	Not tested
RouAeg	CGI	RC	old	Not tested
RouAeg	CGI	RC	young25	Not tested
RouAeg	CGI	SINE	old	236407	191175	two.sided	36681558	141224237	3.68192e-09	0.00168741	0.0056529	1298382	176607413	0.0073518	0.504137	repulsion	0	1470200	<0.02	attraction	<0.02	attraction	<0.02	repulsion
RouAeg	CGI	SINE	young25	Not tested
RouAeg	start_codon	DNA	old	282872	62339	two.sided	67082724	112471	0	0.00131268	-0.00393922	786	67194409	1.16974e-05	0.119038	repulsion	1.60461e-05	811607	<0.02	attraction	<0.02	attraction	<0.02	repulsion
RouAeg	start_codon	DNA	young25	Not tested
RouAeg	start_codon	LINE	old	797726	62341	two.sided	326733917	112477	0	0.00688816	-0.0275287	2344	326844050	7.17162e-06	0.0633106	repulsion	9.95017e-17	2508463	<0.02	attraction	0.04	attraction	<0.02	repulsion
RouAeg	start_codon	LINE	young25	Not tested
RouAeg	start_codon	LTR	old	347080	62341	two.sided	111229073	112477	0	0.00708106	-0.0283453	1473	111340077	1.32297e-05	0.0485037	repulsion	4.80548e-08	1224433	<0.02	attraction	<0.02	repulsion	<0.02	repulsion
RouAeg	start_codon	LTR	young25	Not tested
RouAeg	start_codon	RC	old	Not tested
RouAeg	start_codon	RC	young25	Not tested
RouAeg	start_codon	SINE	old	236413	62339	two.sided	36682464	112471	0	0.00292949	0.0100296	397	36794538	1.07896e-05	0.498426	repulsion	0.0617108	594080	<0.02	attraction	<0.02	attraction	<0.02	repulsion
RouAeg	start_codon	SINE	young25	Not tested
RouAeg	transcript	DNA	old	282872	62105	two.sided	67082724	813390182	0.0018125	0.000758381	0.00226006	29245807	851227099	0.0343572	1.03102	attraction	2.10464e-46	790544	<0.02	attraction	<0.02	attraction	<0.02	attraction
RouAeg	transcript	DNA	young25	Not tested
RouAeg	transcript	LINE	old	797726	62107	two.sided	326733917	813392252	0	0.00525451	-0.0210257	119420376	1020705793	0.116998	0.920864	repulsion	0	2480480	<0.02	attraction	<0.02	repulsion	<0.02	repulsion
RouAeg	transcript	LINE	young25	Not tested
RouAeg	transcript	LTR	old	347080	62107	two.sided	111229073	813392252	0	0.0109319	-0.0437229	28591454	896029871	0.031909	0.617708	repulsion	0	1230921	<0.02	attraction	<0.02	repulsion	<0.02	repulsion
RouAeg	transcript	LTR	young25	Not tested
RouAeg	transcript	RC	old	Not tested
RouAeg	transcript	RC	young25	Not tested
RouAeg	transcript	SINE	old	236413	62105	two.sided	36682464	813390182	1.23901e-13	0.00210598	0.0083389	17006269	833066377	0.0204141	1.0799	attraction	8.18873e-248	576635	<0.02	attraction	<0.02	attraction	<0.02	attraction
RouAeg	transcript	SINE	young25	Not tested
