# Supplementary material for: Transposable Elements in Bats Show Differential Accumulation Patterns Determined by Class and Functionality
Source: Life (Basel). 2022 Aug 4;12(8):1190. doi: 10.3390/life12081190 (PMC9409754; doi:10.3390/life12081190)
Supplement: Supplementary file 1 [file life-12-01190-s001.zip › TableS3.xlsx]

## Sheet: TableS3
Table S3: Distribution of large and small LINEs/LTRs in transcripts
	LINE						LTR
Species	Out/Short	Out/Long	In/Short	In/Long	Direction	ChiSq pval	Out/Short	Out/Long	In/Short	In/Long	Direction	ChiSq pval
PhyDis	404861	166911	259009	90351	-1	3.79189e-261	229160	54602	79558	16845	-1	3.25206e-33
MolMol	501202	197986	303556	89564	-1	0	244616	38827	82514	11372	-1	1.67562e-34
MyoMyo	385426	110510	243330	58416	-1	2.00104e-210	278881	43355	113858	15130	-1	7.0448e-54
MyoLuc	476954	113424	271707	54148	-1	2.09467e-207	265840	36687	83065	9977	-1	1.5984e-30
PipKuh	350727	87081	211548	45939	-1	1.18848e-97	202809	25335	67914	7535	-1	2.24941e-17
RhiFer	467808	166017	277995	79412	-1	0	263858	42739	83027	12622	-1	5.7866e-09
RouAeg	351034	134619	241943	75844	-1	6.2e-322	222531	35989	81129	11770	-1	4.22195e-21
Direction: -1: more short elements in transcript
ChiSq pval: p-value of Chi-square test
